# Supplementary material for: A Cautionary Report for Pathogen Identification Using Shotgun Metagenomics; A Comparison to Aerobic Culture and Polymerase Chain Reaction for Salmonella enterica Identification
Source: Front Microbiol. 2019 Nov 1;10:2499. doi: 10.3389/fmicb.2019.02499 (PMC6838018; doi:10.3389/fmicb.2019.02499)
Supplement: TABLE S1 — Sample metadata, culture, and PCR results. [file Table_1.XLSX]

## Sheet: sample_metadata
Sample name	Animal	Time	Treatment	PCR	Culture	Serogroup	[DNA] ng/ul	260:280	Yield (Mbases)	Raw paired reads	Nonhost paired reads
11_GGCTAC_L001	1	Arrival	Treated	0	0	0	29.5	1.54	18392	72985725	51643315
37_CTTGTA_L001	2	Arrival	Treated	0	0	0	49.8	1.49	11505	45656078	37718769
51_AGTCAA_L001	3	Arrival	Treated	0	0	0	30.8	1.69	18824	74700329	59626525
62_AGTTCC_L002	4	Arrival	Treated	0	0	0	30.4	1.59	13430	53294398	43158901
83_ATGTCA_L002	5	Arrival	Treated	0	0	0	28.3	1.62	14015	55614995	39290183
84_CCGTCC_L003	6	Arrival	Treated	0	0	0	22.3	1.57	12923	51280133	38255539
92_GTCCGC_L003	7	Arrival	Treated	0	0	0	22.9	1.77	13837	54910092	43325943
93_GTGAAA_L003	8	Arrival	Treated	0	0	0	34.7	1.5	14624	58033031	40559750
102_GTGGCC_L004	9	Arrival	Treated	0	0	0	39.2	1.52	14009	55591833	44638067
103_ATTCCT_L004	10	Arrival	Treated	0	0	0	51.7	1.66	13254	52596429	43377011
130_ATCACG_L005	11	Arrival	Treated	0	0	0	21.7	1.51	14000	55555652	41097185
155_CGATGT_L005	12	Arrival	Treated	1	1	K	26.7	1.63	19311	76629319	58400529
156_ACAGTG_L005	13	Arrival	Treated	0	0	0	28.6	1.49	7073	28066461	21964644
158_GCCAAT_L006	14	Arrival	Treated	0	0	0	87.7	1.51	13492	53539553	45309724
164_TTAGGC_L006	15	Arrival	Treated	1	1	C1	25	1.58	10348	41062771	31925154
208_CAGATC_L007	16	Arrival	Untreated	0	0	0	57.6	1.47	6605	26209455	20612673
216_ACTTGA_L007	17	Arrival	Untreated	0	0	0	21.4	1.56	17644	70016669	56255245
220_TGACCA_L007	18	Arrival	Untreated	0	0	0	58.6	1.74	5521	21907828	17656228
227_ATGTCA_L008	19	Arrival	Untreated	0	0	0	21	1.47	13939	55312466	45163638
228_CCGTCC_L008	20	Arrival	Untreated	0	0	0	30.3	1.42	8588	34080311	28514109
261_GTCCGC_L001	21	Arrival	Untreated	0	0	0	25.9	1.49	8653	34338217	26198981
281_GTGAAA_L001	22	Arrival	Untreated	0	0	0	72.7	1.61	9117	36176709	29577392
285_GTGGCC_L001	23	Arrival	Untreated	0	0	0	25	1.51	16029	63607565	46706718
286_GTTTCG_L002	24	Arrival	Untreated	0	0	0	95.3	1.36	10222	40564315	34000756
287_CGTACG_L002	25	Arrival	Untreated	0	0	0	57.4	1.53	11790	46786199	36280650
289_GAGTGG_L003	26	Arrival	Untreated	0	0	0	70.4	1.51	12959	51425202	38356312
298_ACTGAT_L003	27	Arrival	Untreated	0	0	0	50.1	1.41	13797	54748373	44958518
349_TGACCA_L003	28	Arrival	Untreated	0	0	0	53.5	1.59	7572	30047796	24351778
372_CAGATC_L004	29	Arrival	Untreated	0	0	0	22.5	1.56	5982	23736703	16895206
376_ACTTGA_L004	30	Arrival	Untreated	0	0	0	26.5	1.5	14810	58771628	42557433
11p2_GATCAG_L001	1	Day11	Treated	0	0	0	91.9	1.58	7477	29669806	23895589
37p2_TAGCTT_L001	2	Day11	Treated	0	0	0	44.7	1.7	13259	52614262	41138842
51p2_GGCTAC_L002	3	Day11	Treated	0	0	0	69.9	1.63	11736	46571417	38220147
62p2_CTTGTA_L002	4	Day11	Treated	0	0	0	23.9	1.82	11880	47141374	37172830
83p2_AGTCAA_L002	5	Day11	Treated	0	0	0	32.8	1.67	16518	65548349	39853404
84p2_AGTTCC_L003	6	Day11	Treated	0	0	0	27.6	1.81	8680	34443438	26206629
92p2_ATCACG_L003	7	Day11	Treated	0	0	0	21.4	1.73	16829	66782066	51185393
93p2_TTAGGC_L004	8	Day11	Treated	0	0	0	39.8	1.65	12184	48348096	37799483
102p2_TGACCA_L004	9	Day11	Treated	0	0	0	55.8	1.69	7729	30670200	23908771
103p2_ACTGAT_L004	10	Day11	Treated	0	0	0	65.8	1.73	9595	38074219	31243539
130p2_ATTCCT_L005	11	Day11	Treated	0	0	0	64.5	1.76	15623	61997511	48740862
155p2_GTGGCC_L005	12	Day11	Treated	0	0	0	21.5	1.83	7494	29739401	18320679
156p2_GTTTCG_L006	13	Day11	Treated	1	1	C1	23.7	1.93	12594	49975590	35376729
158p2_CGTACG_L006	14	Day11	Treated	0	0	0	57.4	1.5	20249	80355147	68065491
164p2_GAGTGG_L006	15	Day11	Treated	0	0	0	84.8	1.63	6760	26823553	22311700
208p2_TAGCTT_L007	16	Day11	Untreated	0	0	0	62.7	1.65	15444	61286424	48543446
216p2_GGCTAC_L007	17	Day11	Untreated	0	0	0	57.9	1.69	10757	42686592	36314805
220p2_CTTGTA_L008	18	Day11	Untreated	0	0	0	21.1	1.84	3399	13489760	9468742
227p2_AGTCAA_L008	19	Day11	Untreated	0	0	0	69.4	1.69	13841	54923602	41505387
228p2_AGTTCC_L008	20	Day11	Untreated	0	0	0	48.7	1.67	13865	55020213	40519986
261p2_ATGTCA_L001	21	Day11	Untreated	0	0	0	54.7	1.62	13802	54771620	39561059
281p2_CCGTCC_L001	22	Day11	Untreated	0	0	0	43.1	1.73	12093	47987247	37891591
285p2_GTGAAA_L002	23	Day11	Untreated	0	0	0	25.8	1.63	18046	71610406	54010235
286p2_GTCCGC_L002	24	Day11	Untreated	0	0	0	28.4	1.69	11432	45363197	32567904
287p2_ATCACG_L002	25	Day11	Untreated	0	0	0	25.5	1.87	14322	56833758	40870571
289p2_CGATGT_L003	26	Day11	Untreated	0	0	0	54	1.72	17754	70450534	43834559
298p2_TTAGGC_L003	27	Day11	Untreated	0	0	0	19.1	1.52	12788	50745968	35772337
349p2_CGATGT_L004	28	Day11	Untreated	0	0	0	57.8	1.78	14853	58939701	44845183
372p2_ACAGTG_L004	29	Day11	Untreated	0	0	0	21.9	1.69	8985	35654430	30347544
376p2_GCCAAT_L004	30	Day11	Untreated	0	0	0	31.6	1.7	10125	40178825	33873573
