# Supplementary material for: A Cautionary Report for Pathogen Identification Using Shotgun Metagenomics; A Comparison to Aerobic Culture and Polymerase Chain Reaction for Salmonella enterica Identification
Source: Front Microbiol. 2019 Nov 1;10:2499. doi: 10.3389/fmicb.2019.02499 (PMC6838018; doi:10.3389/fmicb.2019.02499)
Supplement: TABLE S2 — Metagenomic count of reads classified as Salmonella enterica, Campylobacter jejuni, Enterococcus faecalis, and Escherichia coli. [file Table_2.XLSX]

## Sheet: species_counts
Species name	Sample ID	Raw mapped reads	Kraken 2 database type
Salmonella enterica	228_CCGTCC_L008	1	Standard with confidence "1"
Salmonella enterica	228p2_AGTTCC_L008	1	Standard with confidence "1"
Salmonella enterica	227_ATGTCA_L008	12	Standard with confidence "1"
Salmonella enterica	103_ATTCCT_L004	5	Standard with confidence "1"
Salmonella enterica	298p2_TTAGGC_L003	1	Standard with confidence "1"
Salmonella enterica	164_TTAGGC_L006	3	Standard with confidence "1"
Salmonella enterica	156_ACAGTG_L005	1	Standard with confidence "1"
Salmonella enterica	37_CTTGTA_L001	1	Standard with confidence "1"
Salmonella enterica	298_ACTGAT_L003	2	Standard with confidence "1"
Salmonella enterica	261_GTCCGC_L001	3	Standard with confidence "1"
Salmonella enterica	158_GCCAAT_L006	3	Standard with confidence "1"
Salmonella enterica	130_ATCACG_L005	2521	Standard
Salmonella enterica	62p2_CTTGTA_L002	2301	Standard
Salmonella enterica	281p2_CCGTCC_L001	2267	Standard
Salmonella enterica	84_CCGTCC_L003	2227	Standard
Salmonella enterica	84p2_AGTTCC_L003	1558	Standard
Salmonella enterica	228_CCGTCC_L008	1785	Standard
Salmonella enterica	287_CGTACG_L002	2452	Standard
Salmonella enterica	372p2_ACAGTG_L004	1989	Standard
Salmonella enterica	261p2_ATGTCA_L001	2645	Standard
Salmonella enterica	93p2_TTAGGC_L004	1930	Standard
Salmonella enterica	83p2_AGTCAA_L002	2224	Standard
Salmonella enterica	289p2_CGATGT_L003	2447	Standard
Salmonella enterica	155_CGATGT_L005	4471	Standard
Salmonella enterica	51p2_GGCTAC_L002	2193	Standard
Salmonella enterica	372_CAGATC_L004	1072	Standard
Salmonella enterica	228p2_AGTTCC_L008	2556	Standard
Salmonella enterica	155p2_GTGGCC_L005	1034	Standard
Salmonella enterica	208p2_TAGCTT_L007	2787	Standard
Salmonella enterica	376p2_GCCAAT_L004	2238	Standard
Salmonella enterica	102p2_TGACCA_L004	1440	Standard
Salmonella enterica	227_ATGTCA_L008	3266	Standard
Salmonella enterica	103_ATTCCT_L004	6029	Standard
Salmonella enterica	298p2_TTAGGC_L003	2205	Standard
Salmonella enterica	285_GTGGCC_L001	2786	Standard
Salmonella enterica	51_AGTCAA_L001	3465	Standard
Salmonella enterica	220p2_CTTGTA_L008	424	Standard
Salmonella enterica	164p2_GAGTGG_L006	1234	Standard
Salmonella enterica	11p2_GATCAG_L001	1325	Standard
Salmonella enterica	220_TGACCA_L007	1118	Standard
Salmonella enterica	92p2_ATCACG_L003	2947	Standard
Salmonella enterica	216_ACTTGA_L007	3534	Standard
Salmonella enterica	349p2_CGATGT_L004	2416	Standard
Salmonella enterica	208_CAGATC_L007	1261	Standard
Salmonella enterica	164_TTAGGC_L006	2224	Standard
Salmonella enterica	349_TGACCA_L003	1714	Standard
Salmonella enterica	286p2_GTCCGC_L002	1806	Standard
Salmonella enterica	285p2_GTGAAA_L002	2914	Standard
Salmonella enterica	376_ACTTGA_L004	2509	Standard
Salmonella enterica	287p2_ATCACG_L002	2333	Standard
Salmonella enterica	281_GTGAAA_L001	2210	Standard
Salmonella enterica	156p2_GTTTCG_L006	2129	Standard
Salmonella enterica	227p2_AGTCAA_L008	2703	Standard
Salmonella enterica	156_ACAGTG_L005	1536	Standard
Salmonella enterica	102_GTGGCC_L004	3231	Standard
Salmonella enterica	92_GTCCGC_L003	2610	Standard
Salmonella enterica	83_ATGTCA_L002	2304	Standard
Salmonella enterica	158p2_CGTACG_L006	3654	Standard
Salmonella enterica	289_GAGTGG_L003	2546	Standard
Salmonella enterica	37p2_TAGCTT_L001	2242	Standard
Salmonella enterica	93_GTGAAA_L003	2338	Standard
Salmonella enterica	130p2_ATTCCT_L005	2590	Standard
Salmonella enterica	216p2_GGCTAC_L007	2049	Standard
Salmonella enterica	37_CTTGTA_L001	2449	Standard
Salmonella enterica	286_GTTTCG_L002	2094	Standard
Salmonella enterica	103p2_ACTGAT_L004	2084	Standard
Salmonella enterica	62_AGTTCC_L002	2869	Standard
Salmonella enterica	11_GGCTAC_L001	2818	Standard
Salmonella enterica	298_ACTGAT_L003	3007	Standard
Salmonella enterica	261_GTCCGC_L001	1687	Standard
Salmonella enterica	158_GCCAAT_L006	2940	Standard
Salmonella enterica	372p2_ACAGTG_L004	1682	Modified
Salmonella enterica	228p2_AGTTCC_L008	2214	Modified
Salmonella enterica	51_AGTCAA_L001	2965	Modified
Salmonella enterica	37p2_TAGCTT_L001	1755	Modified
Salmonella enterica	11p2_GATCAG_L001	1060	Modified
Salmonella enterica	130_ATCACG_L005	2071	Modified
Salmonella enterica	102_GTGGCC_L004	2766	Modified
Salmonella enterica	155_CGATGT_L005	3734	Modified
Salmonella enterica	102p2_TGACCA_L004	1329	Modified
Salmonella enterica	286_GTTTCG_L002	1792	Modified
Salmonella enterica	156p2_GTTTCG_L006	1625	Modified
Salmonella enterica	298_ACTGAT_L003	2491	Modified
Salmonella enterica	349_TGACCA_L003	1449	Modified
Salmonella enterica	93_GTGAAA_L003	1986	Modified
Salmonella enterica	220p2_CTTGTA_L008	392	Modified
Salmonella enterica	155p2_GTGGCC_L005	856	Modified
Salmonella enterica	37_CTTGTA_L001	1997	Modified
Salmonella enterica	227p2_AGTCAA_L008	2441	Modified
Salmonella enterica	228_CCGTCC_L008	1521	Modified
Salmonella enterica	51p2_GGCTAC_L002	1712	Modified
Salmonella enterica	376p2_GCCAAT_L004	1916	Modified
Salmonella enterica	62_AGTTCC_L002	2405	Modified
Salmonella enterica	83p2_AGTCAA_L002	1981	Modified
Salmonella enterica	164_TTAGGC_L006	1829	Modified
Salmonella enterica	261p2_ATGTCA_L001	2241	Modified
Salmonella enterica	93p2_TTAGGC_L004	1674	Modified
Salmonella enterica	208p2_TAGCTT_L007	2244	Modified
Salmonella enterica	92p2_ATCACG_L003	2641	Modified
Salmonella enterica	287p2_ATCACG_L002	2120	Modified
Salmonella enterica	285_GTGGCC_L001	2359	Modified
Salmonella enterica	84p2_AGTTCC_L003	1346	Modified
Salmonella enterica	62p2_CTTGTA_L002	2107	Modified
Salmonella enterica	216_ACTTGA_L007	3082	Modified
Salmonella enterica	289p2_CGATGT_L003	2061	Modified
Salmonella enterica	84_CCGTCC_L003	1971	Modified
Salmonella enterica	220_TGACCA_L007	960	Modified
Salmonella enterica	164p2_GAGTGG_L006	1084	Modified
Salmonella enterica	285p2_GTGAAA_L002	2515	Modified
Salmonella enterica	92_GTCCGC_L003	2289	Modified
Salmonella enterica	286p2_GTCCGC_L002	1553	Modified
Salmonella enterica	281p2_CCGTCC_L001	2016	Modified
Salmonella enterica	208_CAGATC_L007	1096	Modified
Salmonella enterica	349p2_CGATGT_L004	1948	Modified
Salmonella enterica	216p2_GGCTAC_L007	1726	Modified
Salmonella enterica	158_GCCAAT_L006	2499	Modified
Salmonella enterica	376_ACTTGA_L004	2179	Modified
Salmonella enterica	158p2_CGTACG_L006	3206	Modified
Salmonella enterica	289_GAGTGG_L003	2199	Modified
Salmonella enterica	130p2_ATTCCT_L005	2144	Modified
Salmonella enterica	372_CAGATC_L004	908	Modified
Salmonella enterica	298p2_TTAGGC_L003	1764	Modified
Salmonella enterica	83_ATGTCA_L002	1946	Modified
Salmonella enterica	281_GTGAAA_L001	1883	Modified
Salmonella enterica	261_GTCCGC_L001	1409	Modified
Salmonella enterica	227_ATGTCA_L008	2797	Modified
Salmonella enterica	11_GGCTAC_L001	2414	Modified
Salmonella enterica	103_ATTCCT_L004	4783	Modified
Salmonella enterica	156_ACAGTG_L005	1341	Modified
Salmonella enterica	103p2_ACTGAT_L004	1827	Modified
Salmonella enterica	287_CGTACG_L002	1953	Modified
Salmonella enterica	164_TTAGGC_L006	3	Modified confidence "1"
Salmonella enterica	158_GCCAAT_L006	2	Modified confidence "1"
Salmonella enterica	298p2_TTAGGC_L003	1	Modified confidence "1"
Salmonella enterica	227_ATGTCA_L008	12	Modified confidence "1"
Salmonella enterica	103_ATTCCT_L004	5	Modified confidence "1"
Salmonella enterica	156_ACAGTG_L005	1	Modified confidence "1"
Escherichia coli	130_ATCACG_L005	19	Standard with confidence "1"
Escherichia coli	62p2_CTTGTA_L002	2349	Standard with confidence "1"
Escherichia coli	281p2_CCGTCC_L001	169	Standard with confidence "1"
Escherichia coli	84_CCGTCC_L003	172	Standard with confidence "1"
Escherichia coli	84p2_AGTTCC_L003	29	Standard with confidence "1"
Escherichia coli	228_CCGTCC_L008	66	Standard with confidence "1"
Escherichia coli	287_CGTACG_L002	33	Standard with confidence "1"
Escherichia coli	372p2_ACAGTG_L004	698	Standard with confidence "1"
Escherichia coli	261p2_ATGTCA_L001	295	Standard with confidence "1"
Escherichia coli	93p2_TTAGGC_L004	1	Standard with confidence "1"
Escherichia coli	83p2_AGTCAA_L002	175	Standard with confidence "1"
Escherichia coli	289p2_CGATGT_L003	621	Standard with confidence "1"
Escherichia coli	155_CGATGT_L005	4624	Standard with confidence "1"
Escherichia coli	51p2_GGCTAC_L002	1314	Standard with confidence "1"
Escherichia coli	372_CAGATC_L004	366	Standard with confidence "1"
Escherichia coli	228p2_AGTTCC_L008	1201	Standard with confidence "1"
Escherichia coli	155p2_GTGGCC_L005	64	Standard with confidence "1"
Escherichia coli	208p2_TAGCTT_L007	395	Standard with confidence "1"
Escherichia coli	376p2_GCCAAT_L004	1614	Standard with confidence "1"
Escherichia coli	102p2_TGACCA_L004	3	Standard with confidence "1"
Escherichia coli	227_ATGTCA_L008	2105	Standard with confidence "1"
Escherichia coli	103_ATTCCT_L004	14595	Standard with confidence "1"
Escherichia coli	298p2_TTAGGC_L003	309	Standard with confidence "1"
Escherichia coli	285_GTGGCC_L001	14	Standard with confidence "1"
Escherichia coli	51_AGTCAA_L001	5	Standard with confidence "1"
Escherichia coli	220p2_CTTGTA_L008	43	Standard with confidence "1"
Escherichia coli	164p2_GAGTGG_L006	26	Standard with confidence "1"
Escherichia coli	11p2_GATCAG_L001	243	Standard with confidence "1"
Escherichia coli	220_TGACCA_L007	241	Standard with confidence "1"
Escherichia coli	92p2_ATCACG_L003	8	Standard with confidence "1"
Escherichia coli	216_ACTTGA_L007	1331	Standard with confidence "1"
Escherichia coli	349p2_CGATGT_L004	341	Standard with confidence "1"
Escherichia coli	208_CAGATC_L007	193	Standard with confidence "1"
Escherichia coli	164_TTAGGC_L006	1583	Standard with confidence "1"
Escherichia coli	349_TGACCA_L003	320	Standard with confidence "1"
Escherichia coli	286p2_GTCCGC_L002	855	Standard with confidence "1"
Escherichia coli	285p2_GTGAAA_L002	176	Standard with confidence "1"
Escherichia coli	376_ACTTGA_L004	225	Standard with confidence "1"
Escherichia coli	287p2_ATCACG_L002	248	Standard with confidence "1"
Escherichia coli	281_GTGAAA_L001	1787	Standard with confidence "1"
Escherichia coli	156p2_GTTTCG_L006	1295	Standard with confidence "1"
Escherichia coli	227p2_AGTCAA_L008	2969	Standard with confidence "1"
Escherichia coli	156_ACAGTG_L005	1936	Standard with confidence "1"
Escherichia coli	102_GTGGCC_L004	2199	Standard with confidence "1"
Escherichia coli	92_GTCCGC_L003	451	Standard with confidence "1"
Escherichia coli	83_ATGTCA_L002	1584	Standard with confidence "1"
Escherichia coli	158p2_CGTACG_L006	335	Standard with confidence "1"
Escherichia coli	289_GAGTGG_L003	772	Standard with confidence "1"
Escherichia coli	37p2_TAGCTT_L001	2	Standard with confidence "1"
Escherichia coli	93_GTGAAA_L003	451	Standard with confidence "1"
Escherichia coli	216p2_GGCTAC_L007	1123	Standard with confidence "1"
Escherichia coli	37_CTTGTA_L001	574	Standard with confidence "1"
Escherichia coli	286_GTTTCG_L002	450	Standard with confidence "1"
Escherichia coli	103p2_ACTGAT_L004	159	Standard with confidence "1"
Escherichia coli	62_AGTTCC_L002	2934	Standard with confidence "1"
Escherichia coli	11_GGCTAC_L001	183	Standard with confidence "1"
Escherichia coli	298_ACTGAT_L003	488	Standard with confidence "1"
Escherichia coli	261_GTCCGC_L001	519	Standard with confidence "1"
Escherichia coli	158_GCCAAT_L006	1337	Standard with confidence "1"
Escherichia coli	130_ATCACG_L005	2429	Standard
Escherichia coli	62p2_CTTGTA_L002	71735	Standard
Escherichia coli	281p2_CCGTCC_L001	6353	Standard
Escherichia coli	84_CCGTCC_L003	6897	Standard
Escherichia coli	84p2_AGTTCC_L003	2213	Standard
Escherichia coli	228_CCGTCC_L008	5036	Standard
Escherichia coli	287_CGTACG_L002	2554	Standard
Escherichia coli	372p2_ACAGTG_L004	22953	Standard
Escherichia coli	261p2_ATGTCA_L001	14488	Standard
Escherichia coli	93p2_TTAGGC_L004	1987	Standard
Escherichia coli	83p2_AGTCAA_L002	7077	Standard
Escherichia coli	289p2_CGATGT_L003	17718	Standard
Escherichia coli	155_CGATGT_L005	190477	Standard
Escherichia coli	51p2_GGCTAC_L002	24480	Standard
Escherichia coli	372_CAGATC_L004	12058	Standard
Escherichia coli	228p2_AGTTCC_L008	27272	Standard
Escherichia coli	155p2_GTGGCC_L005	3401	Standard
Escherichia coli	208p2_TAGCTT_L007	13408	Standard
Escherichia coli	376p2_GCCAAT_L004	59829	Standard
Escherichia coli	102p2_TGACCA_L004	1489	Standard
Escherichia coli	227_ATGTCA_L008	83142	Standard
Escherichia coli	103_ATTCCT_L004	620476	Standard
Escherichia coli	298p2_TTAGGC_L003	7689	Standard
Escherichia coli	285_GTGGCC_L001	2541	Standard
Escherichia coli	51_AGTCAA_L001	3290	Standard
Escherichia coli	220p2_CTTGTA_L008	1279	Standard
Escherichia coli	164p2_GAGTGG_L006	1891	Standard
Escherichia coli	11p2_GATCAG_L001	11149	Standard
Escherichia coli	220_TGACCA_L007	11307	Standard
Escherichia coli	92p2_ATCACG_L003	2798	Standard
Escherichia coli	216_ACTTGA_L007	41062	Standard
Escherichia coli	349p2_CGATGT_L004	14338	Standard
Escherichia coli	208_CAGATC_L007	7579	Standard
Escherichia coli	164_TTAGGC_L006	61558	Standard
Escherichia coli	349_TGACCA_L003	15718	Standard
Escherichia coli	286p2_GTCCGC_L002	29081	Standard
Escherichia coli	285p2_GTGAAA_L002	8898	Standard
Escherichia coli	376_ACTTGA_L004	9866	Standard
Escherichia coli	287p2_ATCACG_L002	9552	Standard
Escherichia coli	281_GTGAAA_L001	86466	Standard
Escherichia coli	156p2_GTTTCG_L006	19471	Standard
Escherichia coli	227p2_AGTCAA_L008	97704	Standard
Escherichia coli	156_ACAGTG_L005	78712	Standard
Escherichia coli	102_GTGGCC_L004	105278	Standard
Escherichia coli	92_GTCCGC_L003	19338	Standard
Escherichia coli	83_ATGTCA_L002	39453	Standard
Escherichia coli	158p2_CGTACG_L006	13468	Standard
Escherichia coli	289_GAGTGG_L003	38466	Standard
Escherichia coli	37p2_TAGCTT_L001	2059	Standard
Escherichia coli	93_GTGAAA_L003	15656	Standard
Escherichia coli	130p2_ATTCCT_L005	2222	Standard
Escherichia coli	216p2_GGCTAC_L007	25480	Standard
Escherichia coli	37_CTTGTA_L001	22044	Standard
Escherichia coli	286_GTTTCG_L002	20131	Standard
Escherichia coli	103p2_ACTGAT_L004	7153	Standard
Escherichia coli	62_AGTTCC_L002	95790	Standard
Escherichia coli	11_GGCTAC_L001	9243	Standard
Escherichia coli	298_ACTGAT_L003	24617	Standard
Escherichia coli	261_GTCCGC_L001	23259	Standard
Escherichia coli	158_GCCAAT_L006	54723	Standard
Escherichia coli	372p2_ACAGTG_L004	20669	Modified
Escherichia coli	228p2_AGTTCC_L008	20409	Modified
Escherichia coli	51_AGTCAA_L001	3046	Modified
Escherichia coli	37p2_TAGCTT_L001	1918	Modified
Escherichia coli	11p2_GATCAG_L001	9506	Modified
Escherichia coli	130_ATCACG_L005	2213	Modified
Escherichia coli	102_GTGGCC_L004	94633	Modified
Escherichia coli	155_CGATGT_L005	170240	Modified
Escherichia coli	102p2_TGACCA_L004	1406	Modified
Escherichia coli	286_GTTTCG_L002	17858	Modified
Escherichia coli	156p2_GTTTCG_L006	14776	Modified
Escherichia coli	298_ACTGAT_L003	21956	Modified
Escherichia coli	349_TGACCA_L003	14128	Modified
Escherichia coli	93_GTGAAA_L003	14040	Modified
Escherichia coli	220p2_CTTGTA_L008	1065	Modified
Escherichia coli	155p2_GTGGCC_L005	3131	Modified
Escherichia coli	37_CTTGTA_L001	20607	Modified
Escherichia coli	227p2_AGTCAA_L008	91863	Modified
Escherichia coli	228_CCGTCC_L008	4518	Modified
Escherichia coli	51p2_GGCTAC_L002	17369	Modified
Escherichia coli	376p2_GCCAAT_L004	53597	Modified
Escherichia coli	62_AGTTCC_L002	86189	Modified
Escherichia coli	83p2_AGTCAA_L002	6559	Modified
Escherichia coli	164_TTAGGC_L006	55695	Modified
Escherichia coli	261p2_ATGTCA_L001	12649	Modified
Escherichia coli	93p2_TTAGGC_L004	1781	Modified
Escherichia coli	208p2_TAGCTT_L007	12422	Modified
Escherichia coli	92p2_ATCACG_L003	2667	Modified
Escherichia coli	287p2_ATCACG_L002	8522	Modified
Escherichia coli	285_GTGGCC_L001	2420	Modified
Escherichia coli	84p2_AGTTCC_L003	2084	Modified
Escherichia coli	62p2_CTTGTA_L002	62477	Modified
Escherichia coli	216_ACTTGA_L007	38412	Modified
Escherichia coli	289p2_CGATGT_L003	16036	Modified
Escherichia coli	84_CCGTCC_L003	6217	Modified
Escherichia coli	220_TGACCA_L007	10086	Modified
Escherichia coli	164p2_GAGTGG_L006	1742	Modified
Escherichia coli	285p2_GTGAAA_L002	8449	Modified
Escherichia coli	92_GTCCGC_L003	17818	Modified
Escherichia coli	286p2_GTCCGC_L002	25517	Modified
Escherichia coli	281p2_CCGTCC_L001	5505	Modified
Escherichia coli	208_CAGATC_L007	6652	Modified
Escherichia coli	349p2_CGATGT_L004	12637	Modified
Escherichia coli	216p2_GGCTAC_L007	22411	Modified
Escherichia coli	158_GCCAAT_L006	49538	Modified
Escherichia coli	376_ACTTGA_L004	8936	Modified
Escherichia coli	158p2_CGTACG_L006	11961	Modified
Escherichia coli	289_GAGTGG_L003	35012	Modified
Escherichia coli	130p2_ATTCCT_L005	2085	Modified
Escherichia coli	372_CAGATC_L004	10756	Modified
Escherichia coli	298p2_TTAGGC_L003	6311	Modified
Escherichia coli	83_ATGTCA_L002	34381	Modified
Escherichia coli	281_GTGAAA_L001	77611	Modified
Escherichia coli	261_GTCCGC_L001	20833	Modified
Escherichia coli	227_ATGTCA_L008	75850	Modified
Escherichia coli	11_GGCTAC_L001	8382	Modified
Escherichia coli	103_ATTCCT_L004	558024	Modified
Escherichia coli	156_ACAGTG_L005	71198	Modified
Escherichia coli	103p2_ACTGAT_L004	6734	Modified
Escherichia coli	287_CGTACG_L002	2291	Modified
Escherichia coli	372p2_ACAGTG_L004	455	Modified confidence "1"
Escherichia coli	228p2_AGTTCC_L008	529	Modified confidence "1"
Escherichia coli	51_AGTCAA_L001	5	Modified confidence "1"
Escherichia coli	37p2_TAGCTT_L001	2	Modified confidence "1"
Escherichia coli	11p2_GATCAG_L001	171	Modified confidence "1"
Escherichia coli	130_ATCACG_L005	8	Modified confidence "1"
Escherichia coli	102_GTGGCC_L004	1500	Modified confidence "1"
Escherichia coli	155_CGATGT_L005	3139	Modified confidence "1"
Escherichia coli	102p2_TGACCA_L004	3	Modified confidence "1"
Escherichia coli	286_GTTTCG_L002	304	Modified confidence "1"
Escherichia coli	156p2_GTTTCG_L006	392	Modified confidence "1"
Escherichia coli	298_ACTGAT_L003	316	Modified confidence "1"
Escherichia coli	349_TGACCA_L003	175	Modified confidence "1"
Escherichia coli	93_GTGAAA_L003	274	Modified confidence "1"
Escherichia coli	220p2_CTTGTA_L008	26	Modified confidence "1"
Escherichia coli	155p2_GTGGCC_L005	40	Modified confidence "1"
Escherichia coli	37_CTTGTA_L001	488	Modified confidence "1"
Escherichia coli	227p2_AGTCAA_L008	2364	Modified confidence "1"
Escherichia coli	228_CCGTCC_L008	50	Modified confidence "1"
Escherichia coli	51p2_GGCTAC_L002	519	Modified confidence "1"
Escherichia coli	376p2_GCCAAT_L004	871	Modified confidence "1"
Escherichia coli	62_AGTTCC_L002	1778	Modified confidence "1"
Escherichia coli	83p2_AGTCAA_L002	140	Modified confidence "1"
Escherichia coli	164_TTAGGC_L006	1016	Modified confidence "1"
Escherichia coli	261p2_ATGTCA_L001	189	Modified confidence "1"
Escherichia coli	208p2_TAGCTT_L007	326	Modified confidence "1"
Escherichia coli	92p2_ATCACG_L003	8	Modified confidence "1"
Escherichia coli	287p2_ATCACG_L002	137	Modified confidence "1"
Escherichia coli	285_GTGGCC_L001	11	Modified confidence "1"
Escherichia coli	84p2_AGTTCC_L003	22	Modified confidence "1"
Escherichia coli	62p2_CTTGTA_L002	1328	Modified confidence "1"
Escherichia coli	216_ACTTGA_L007	1108	Modified confidence "1"
Escherichia coli	289p2_CGATGT_L003	351	Modified confidence "1"
Escherichia coli	84_CCGTCC_L003	128	Modified confidence "1"
Escherichia coli	220_TGACCA_L007	188	Modified confidence "1"
Escherichia coli	164p2_GAGTGG_L006	14	Modified confidence "1"
Escherichia coli	285p2_GTGAAA_L002	142	Modified confidence "1"
Escherichia coli	92_GTCCGC_L003	339	Modified confidence "1"
Escherichia coli	286p2_GTCCGC_L002	461	Modified confidence "1"
Escherichia coli	281p2_CCGTCC_L001	93	Modified confidence "1"
Escherichia coli	208_CAGATC_L007	112	Modified confidence "1"
Escherichia coli	349p2_CGATGT_L004	205	Modified confidence "1"
Escherichia coli	216p2_GGCTAC_L007	675	Modified confidence "1"
Escherichia coli	158_GCCAAT_L006	1011	Modified confidence "1"
Escherichia coli	376_ACTTGA_L004	151	Modified confidence "1"
Escherichia coli	158p2_CGTACG_L006	184	Modified confidence "1"
Escherichia coli	289_GAGTGG_L003	512	Modified confidence "1"
Escherichia coli	372_CAGATC_L004	237	Modified confidence "1"
Escherichia coli	298p2_TTAGGC_L003	152	Modified confidence "1"
Escherichia coli	83_ATGTCA_L002	1086	Modified confidence "1"
Escherichia coli	281_GTGAAA_L001	1212	Modified confidence "1"
Escherichia coli	261_GTCCGC_L001	386	Modified confidence "1"
Escherichia coli	227_ATGTCA_L008	1373	Modified confidence "1"
Escherichia coli	11_GGCTAC_L001	129	Modified confidence "1"
Escherichia coli	103_ATTCCT_L004	9747	Modified confidence "1"
Escherichia coli	156_ACAGTG_L005	1253	Modified confidence "1"
Escherichia coli	103p2_ACTGAT_L004	125	Modified confidence "1"
Escherichia coli	287_CGTACG_L002	13	Modified confidence "1"
Campylobacter jejuni	130_ATCACG_L005	16	Standard with confidence "1"
Campylobacter jejuni	62p2_CTTGTA_L002	32	Standard with confidence "1"
Campylobacter jejuni	281p2_CCGTCC_L001	12	Standard with confidence "1"
Campylobacter jejuni	84_CCGTCC_L003	15	Standard with confidence "1"
Campylobacter jejuni	228_CCGTCC_L008	2	Standard with confidence "1"
Campylobacter jejuni	287_CGTACG_L002	8	Standard with confidence "1"
Campylobacter jejuni	372p2_ACAGTG_L004	208	Standard with confidence "1"
Campylobacter jejuni	261p2_ATGTCA_L001	46	Standard with confidence "1"
Campylobacter jejuni	93p2_TTAGGC_L004	20	Standard with confidence "1"
Campylobacter jejuni	83p2_AGTCAA_L002	54	Standard with confidence "1"
Campylobacter jejuni	289p2_CGATGT_L003	73	Standard with confidence "1"
Campylobacter jejuni	155_CGATGT_L005	9	Standard with confidence "1"
Campylobacter jejuni	51p2_GGCTAC_L002	33	Standard with confidence "1"
Campylobacter jejuni	372_CAGATC_L004	5	Standard with confidence "1"
Campylobacter jejuni	228p2_AGTTCC_L008	47	Standard with confidence "1"
Campylobacter jejuni	155p2_GTGGCC_L005	5	Standard with confidence "1"
Campylobacter jejuni	208p2_TAGCTT_L007	41	Standard with confidence "1"
Campylobacter jejuni	376p2_GCCAAT_L004	8	Standard with confidence "1"
Campylobacter jejuni	102p2_TGACCA_L004	6	Standard with confidence "1"
Campylobacter jejuni	227_ATGTCA_L008	3	Standard with confidence "1"
Campylobacter jejuni	103_ATTCCT_L004	4	Standard with confidence "1"
Campylobacter jejuni	298p2_TTAGGC_L003	3	Standard with confidence "1"
Campylobacter jejuni	285_GTGGCC_L001	3	Standard with confidence "1"
Campylobacter jejuni	51_AGTCAA_L001	37	Standard with confidence "1"
Campylobacter jejuni	220p2_CTTGTA_L008	8	Standard with confidence "1"
Campylobacter jejuni	164p2_GAGTGG_L006	14	Standard with confidence "1"
Campylobacter jejuni	11p2_GATCAG_L001	1	Standard with confidence "1"
Campylobacter jejuni	220_TGACCA_L007	5	Standard with confidence "1"
Campylobacter jejuni	92p2_ATCACG_L003	6	Standard with confidence "1"
Campylobacter jejuni	216_ACTTGA_L007	8	Standard with confidence "1"
Campylobacter jejuni	349p2_CGATGT_L004	9	Standard with confidence "1"
Campylobacter jejuni	208_CAGATC_L007	1	Standard with confidence "1"
Campylobacter jejuni	164_TTAGGC_L006	5	Standard with confidence "1"
Campylobacter jejuni	349_TGACCA_L003	2	Standard with confidence "1"
Campylobacter jejuni	286p2_GTCCGC_L002	232	Standard with confidence "1"
Campylobacter jejuni	285p2_GTGAAA_L002	42	Standard with confidence "1"
Campylobacter jejuni	376_ACTTGA_L004	4	Standard with confidence "1"
Campylobacter jejuni	287p2_ATCACG_L002	44	Standard with confidence "1"
Campylobacter jejuni	281_GTGAAA_L001	3	Standard with confidence "1"
Campylobacter jejuni	156p2_GTTTCG_L006	2	Standard with confidence "1"
Campylobacter jejuni	227p2_AGTCAA_L008	55	Standard with confidence "1"
Campylobacter jejuni	156_ACAGTG_L005	10	Standard with confidence "1"
Campylobacter jejuni	102_GTGGCC_L004	9	Standard with confidence "1"
Campylobacter jejuni	92_GTCCGC_L003	11	Standard with confidence "1"
Campylobacter jejuni	83_ATGTCA_L002	2	Standard with confidence "1"
Campylobacter jejuni	158p2_CGTACG_L006	5	Standard with confidence "1"
Campylobacter jejuni	289_GAGTGG_L003	3	Standard with confidence "1"
Campylobacter jejuni	37p2_TAGCTT_L001	21	Standard with confidence "1"
Campylobacter jejuni	93_GTGAAA_L003	6	Standard with confidence "1"
Campylobacter jejuni	130p2_ATTCCT_L005	2	Standard with confidence "1"
Campylobacter jejuni	216p2_GGCTAC_L007	6	Standard with confidence "1"
Campylobacter jejuni	37_CTTGTA_L001	6	Standard with confidence "1"
Campylobacter jejuni	286_GTTTCG_L002	3	Standard with confidence "1"
Campylobacter jejuni	103p2_ACTGAT_L004	10	Standard with confidence "1"
Campylobacter jejuni	62_AGTTCC_L002	4	Standard with confidence "1"
Campylobacter jejuni	11_GGCTAC_L001	16	Standard with confidence "1"
Campylobacter jejuni	298_ACTGAT_L003	4	Standard with confidence "1"
Campylobacter jejuni	261_GTCCGC_L001	4	Standard with confidence "1"
Campylobacter jejuni	158_GCCAAT_L006	6	Standard with confidence "1"
Campylobacter jejuni	130_ATCACG_L005	887	Standard
Campylobacter jejuni	62p2_CTTGTA_L002	1255	Standard
Campylobacter jejuni	281p2_CCGTCC_L001	745	Standard
Campylobacter jejuni	84_CCGTCC_L003	975	Standard
Campylobacter jejuni	84p2_AGTTCC_L003	612	Standard
Campylobacter jejuni	228_CCGTCC_L008	537	Standard
Campylobacter jejuni	287_CGTACG_L002	657	Standard
Campylobacter jejuni	372p2_ACAGTG_L004	2692	Standard
Campylobacter jejuni	261p2_ATGTCA_L001	936	Standard
Campylobacter jejuni	93p2_TTAGGC_L004	1017	Standard
Campylobacter jejuni	83p2_AGTCAA_L002	1102	Standard
Campylobacter jejuni	289p2_CGATGT_L003	1203	Standard
Campylobacter jejuni	155_CGATGT_L005	1031	Standard
Campylobacter jejuni	51p2_GGCTAC_L002	976	Standard
Campylobacter jejuni	372_CAGATC_L004	351	Standard
Campylobacter jejuni	228p2_AGTTCC_L008	953	Standard
Campylobacter jejuni	155p2_GTGGCC_L005	249	Standard
Campylobacter jejuni	208p2_TAGCTT_L007	1101	Standard
Campylobacter jejuni	376p2_GCCAAT_L004	833	Standard
Campylobacter jejuni	102p2_TGACCA_L004	277	Standard
Campylobacter jejuni	227_ATGTCA_L008	1027	Standard
Campylobacter jejuni	103_ATTCCT_L004	799	Standard
Campylobacter jejuni	298p2_TTAGGC_L003	786	Standard
Campylobacter jejuni	285_GTGGCC_L001	1026	Standard
Campylobacter jejuni	51_AGTCAA_L001	1703	Standard
Campylobacter jejuni	220p2_CTTGTA_L008	232	Standard
Campylobacter jejuni	164p2_GAGTGG_L006	726	Standard
Campylobacter jejuni	11p2_GATCAG_L001	443	Standard
Campylobacter jejuni	220_TGACCA_L007	457	Standard
Campylobacter jejuni	92p2_ATCACG_L003	1192	Standard
Campylobacter jejuni	216_ACTTGA_L007	1011	Standard
Campylobacter jejuni	349p2_CGATGT_L004	1050	Standard
Campylobacter jejuni	208_CAGATC_L007	383	Standard
Campylobacter jejuni	164_TTAGGC_L006	826	Standard
Campylobacter jejuni	349_TGACCA_L003	456	Standard
Campylobacter jejuni	286p2_GTCCGC_L002	3239	Standard
Campylobacter jejuni	285p2_GTGAAA_L002	1679	Standard
Campylobacter jejuni	376_ACTTGA_L004	1080	Standard
Campylobacter jejuni	287p2_ATCACG_L002	1577	Standard
Campylobacter jejuni	281_GTGAAA_L001	521	Standard
Campylobacter jejuni	156p2_GTTTCG_L006	769	Standard
Campylobacter jejuni	227p2_AGTCAA_L008	975	Standard
Campylobacter jejuni	156_ACAGTG_L005	471	Standard
Campylobacter jejuni	102_GTGGCC_L004	835	Standard
Campylobacter jejuni	92_GTCCGC_L003	946	Standard
Campylobacter jejuni	83_ATGTCA_L002	906	Standard
Campylobacter jejuni	158p2_CGTACG_L006	1403	Standard
Campylobacter jejuni	289_GAGTGG_L003	910	Standard
Campylobacter jejuni	37p2_TAGCTT_L001	1126	Standard
Campylobacter jejuni	93_GTGAAA_L003	954	Standard
Campylobacter jejuni	130p2_ATTCCT_L005	998	Standard
Campylobacter jejuni	216p2_GGCTAC_L007	577	Standard
Campylobacter jejuni	37_CTTGTA_L001	798	Standard
Campylobacter jejuni	286_GTTTCG_L002	549	Standard
Campylobacter jejuni	103p2_ACTGAT_L004	578	Standard
Campylobacter jejuni	62_AGTTCC_L002	942	Standard
Campylobacter jejuni	11_GGCTAC_L001	1261	Standard
Campylobacter jejuni	298_ACTGAT_L003	837	Standard
Campylobacter jejuni	261_GTCCGC_L001	611	Standard
Campylobacter jejuni	158_GCCAAT_L006	1074	Standard
Campylobacter jejuni	372p2_ACAGTG_L004	2497	Modified
Campylobacter jejuni	228p2_AGTTCC_L008	635	Modified
Campylobacter jejuni	51_AGTCAA_L001	1487	Modified
Campylobacter jejuni	37p2_TAGCTT_L001	813	Modified
Campylobacter jejuni	11p2_GATCAG_L001	338	Modified
Campylobacter jejuni	130_ATCACG_L005	809	Modified
Campylobacter jejuni	102_GTGGCC_L004	718	Modified
Campylobacter jejuni	155_CGATGT_L005	896	Modified
Campylobacter jejuni	102p2_TGACCA_L004	178	Modified
Campylobacter jejuni	286_GTTTCG_L002	391	Modified
Campylobacter jejuni	156p2_GTTTCG_L006	555	Modified
Campylobacter jejuni	298_ACTGAT_L003	729	Modified
Campylobacter jejuni	349_TGACCA_L003	381	Modified
Campylobacter jejuni	93_GTGAAA_L003	810	Modified
Campylobacter jejuni	220p2_CTTGTA_L008	188	Modified
Campylobacter jejuni	155p2_GTGGCC_L005	215	Modified
Campylobacter jejuni	37_CTTGTA_L001	706	Modified
Campylobacter jejuni	227p2_AGTCAA_L008	691	Modified
Campylobacter jejuni	228_CCGTCC_L008	456	Modified
Campylobacter jejuni	51p2_GGCTAC_L002	802	Modified
Campylobacter jejuni	376p2_GCCAAT_L004	692	Modified
Campylobacter jejuni	62_AGTTCC_L002	846	Modified
Campylobacter jejuni	83p2_AGTCAA_L002	703	Modified
Campylobacter jejuni	164_TTAGGC_L006	749	Modified
Campylobacter jejuni	261p2_ATGTCA_L001	600	Modified
Campylobacter jejuni	93p2_TTAGGC_L004	673	Modified
Campylobacter jejuni	208p2_TAGCTT_L007	765	Modified
Campylobacter jejuni	92p2_ATCACG_L003	882	Modified
Campylobacter jejuni	287p2_ATCACG_L002	1166	Modified
Campylobacter jejuni	285_GTGGCC_L001	955	Modified
Campylobacter jejuni	84p2_AGTTCC_L003	547	Modified
Campylobacter jejuni	62p2_CTTGTA_L002	981	Modified
Campylobacter jejuni	216_ACTTGA_L007	902	Modified
Campylobacter jejuni	289p2_CGATGT_L003	781	Modified
Campylobacter jejuni	84_CCGTCC_L003	847	Modified
Campylobacter jejuni	220_TGACCA_L007	408	Modified
Campylobacter jejuni	164p2_GAGTGG_L006	641	Modified
Campylobacter jejuni	285p2_GTGAAA_L002	1321	Modified
Campylobacter jejuni	92_GTCCGC_L003	883	Modified
Campylobacter jejuni	286p2_GTCCGC_L002	3003	Modified
Campylobacter jejuni	281p2_CCGTCC_L001	564	Modified
Campylobacter jejuni	208_CAGATC_L007	321	Modified
Campylobacter jejuni	349p2_CGATGT_L004	816	Modified
Campylobacter jejuni	216p2_GGCTAC_L007	433	Modified
Campylobacter jejuni	158_GCCAAT_L006	997	Modified
Campylobacter jejuni	376_ACTTGA_L004	1046	Modified
Campylobacter jejuni	158p2_CGTACG_L006	1003	Modified
Campylobacter jejuni	289_GAGTGG_L003	847	Modified
Campylobacter jejuni	130p2_ATTCCT_L005	556	Modified
Campylobacter jejuni	372_CAGATC_L004	291	Modified
Campylobacter jejuni	298p2_TTAGGC_L003	600	Modified
Campylobacter jejuni	83_ATGTCA_L002	805	Modified
Campylobacter jejuni	281_GTGAAA_L001	458	Modified
Campylobacter jejuni	261_GTCCGC_L001	557	Modified
Campylobacter jejuni	227_ATGTCA_L008	972	Modified
Campylobacter jejuni	11_GGCTAC_L001	1144	Modified
Campylobacter jejuni	103_ATTCCT_L004	647	Modified
Campylobacter jejuni	156_ACAGTG_L005	434	Modified
Campylobacter jejuni	103p2_ACTGAT_L004	434	Modified
Campylobacter jejuni	287_CGTACG_L002	371	Modified
Campylobacter jejuni	372p2_ACAGTG_L004	199	Modified confidence "1"
Campylobacter jejuni	51_AGTCAA_L001	7	Modified confidence "1"
Campylobacter jejuni	130_ATCACG_L005	1	Modified confidence "1"
Campylobacter jejuni	156p2_GTTTCG_L006	1	Modified confidence "1"
Campylobacter jejuni	298_ACTGAT_L003	1	Modified confidence "1"
Campylobacter jejuni	349_TGACCA_L003	2	Modified confidence "1"
Campylobacter jejuni	93_GTGAAA_L003	3	Modified confidence "1"
Campylobacter jejuni	220p2_CTTGTA_L008	2	Modified confidence "1"
Campylobacter jejuni	155p2_GTGGCC_L005	5	Modified confidence "1"
Campylobacter jejuni	37_CTTGTA_L001	2	Modified confidence "1"
Campylobacter jejuni	227p2_AGTCAA_L008	2	Modified confidence "1"
Campylobacter jejuni	164_TTAGGC_L006	1	Modified confidence "1"
Campylobacter jejuni	261p2_ATGTCA_L001	8	Modified confidence "1"
Campylobacter jejuni	92p2_ATCACG_L003	1	Modified confidence "1"
Campylobacter jejuni	287p2_ATCACG_L002	2	Modified confidence "1"
Campylobacter jejuni	285_GTGGCC_L001	1	Modified confidence "1"
Campylobacter jejuni	62p2_CTTGTA_L002	1	Modified confidence "1"
Campylobacter jejuni	216_ACTTGA_L007	5	Modified confidence "1"
Campylobacter jejuni	289p2_CGATGT_L003	1	Modified confidence "1"
Campylobacter jejuni	92_GTCCGC_L003	1	Modified confidence "1"
Campylobacter jejuni	286p2_GTCCGC_L002	227	Modified confidence "1"
Campylobacter jejuni	281p2_CCGTCC_L001	1	Modified confidence "1"
Campylobacter jejuni	208_CAGATC_L007	1	Modified confidence "1"
Campylobacter jejuni	216p2_GGCTAC_L007	1	Modified confidence "1"
Campylobacter jejuni	130p2_ATTCCT_L005	1	Modified confidence "1"
Campylobacter jejuni	83_ATGTCA_L002	1	Modified confidence "1"
Campylobacter jejuni	261_GTCCGC_L001	1	Modified confidence "1"
Campylobacter jejuni	227_ATGTCA_L008	1	Modified confidence "1"
Campylobacter jejuni	103p2_ACTGAT_L004	1	Modified confidence "1"
Enterococcus faecalis	130_ATCACG_L005	4	Standard with confidence "1"
Enterococcus faecalis	62p2_CTTGTA_L002	4	Standard with confidence "1"
Enterococcus faecalis	281p2_CCGTCC_L001	2	Standard with confidence "1"
Enterococcus faecalis	84_CCGTCC_L003	1	Standard with confidence "1"
Enterococcus faecalis	228_CCGTCC_L008	2	Standard with confidence "1"
Enterococcus faecalis	287_CGTACG_L002	1	Standard with confidence "1"
Enterococcus faecalis	372p2_ACAGTG_L004	2	Standard with confidence "1"
Enterococcus faecalis	261p2_ATGTCA_L001	7	Standard with confidence "1"
Enterococcus faecalis	83p2_AGTCAA_L002	15	Standard with confidence "1"
Enterococcus faecalis	289p2_CGATGT_L003	11	Standard with confidence "1"
Enterococcus faecalis	51p2_GGCTAC_L002	1	Standard with confidence "1"
Enterococcus faecalis	228p2_AGTTCC_L008	17	Standard with confidence "1"
Enterococcus faecalis	155p2_GTGGCC_L005	3	Standard with confidence "1"
Enterococcus faecalis	208p2_TAGCTT_L007	27	Standard with confidence "1"
Enterococcus faecalis	376p2_GCCAAT_L004	2	Standard with confidence "1"
Enterococcus faecalis	102p2_TGACCA_L004	4	Standard with confidence "1"
Enterococcus faecalis	227_ATGTCA_L008	2	Standard with confidence "1"
Enterococcus faecalis	103_ATTCCT_L004	2	Standard with confidence "1"
Enterococcus faecalis	298p2_TTAGGC_L003	20	Standard with confidence "1"
Enterococcus faecalis	51_AGTCAA_L001	2	Standard with confidence "1"
Enterococcus faecalis	220p2_CTTGTA_L008	5	Standard with confidence "1"
Enterococcus faecalis	164p2_GAGTGG_L006	1	Standard with confidence "1"
Enterococcus faecalis	11p2_GATCAG_L001	1	Standard with confidence "1"
Enterococcus faecalis	220_TGACCA_L007	1	Standard with confidence "1"
Enterococcus faecalis	92p2_ATCACG_L003	2	Standard with confidence "1"
Enterococcus faecalis	216_ACTTGA_L007	2	Standard with confidence "1"
Enterococcus faecalis	349p2_CGATGT_L004	4	Standard with confidence "1"
Enterococcus faecalis	164_TTAGGC_L006	2	Standard with confidence "1"
Enterococcus faecalis	285p2_GTGAAA_L002	53	Standard with confidence "1"
Enterococcus faecalis	287p2_ATCACG_L002	8	Standard with confidence "1"
Enterococcus faecalis	156p2_GTTTCG_L006	5	Standard with confidence "1"
Enterococcus faecalis	227p2_AGTCAA_L008	4	Standard with confidence "1"
Enterococcus faecalis	83_ATGTCA_L002	1	Standard with confidence "1"
Enterococcus faecalis	37p2_TAGCTT_L001	14	Standard with confidence "1"
Enterococcus faecalis	130p2_ATTCCT_L005	37	Standard with confidence "1"
Enterococcus faecalis	216p2_GGCTAC_L007	3	Standard with confidence "1"
Enterococcus faecalis	37_CTTGTA_L001	1	Standard with confidence "1"
Enterococcus faecalis	286_GTTTCG_L002	1	Standard with confidence "1"
Enterococcus faecalis	298_ACTGAT_L003	1	Standard with confidence "1"
Enterococcus faecalis	158_GCCAAT_L006	1	Standard with confidence "1"
Enterococcus faecalis	130_ATCACG_L005	1270	Standard
Enterococcus faecalis	62p2_CTTGTA_L002	1430	Standard
Enterococcus faecalis	281p2_CCGTCC_L001	1219	Standard
Enterococcus faecalis	84_CCGTCC_L003	1191	Standard
Enterococcus faecalis	84p2_AGTTCC_L003	1252	Standard
Enterococcus faecalis	228_CCGTCC_L008	852	Standard
Enterococcus faecalis	287_CGTACG_L002	1452	Standard
Enterococcus faecalis	372p2_ACAGTG_L004	1045	Standard
Enterococcus faecalis	261p2_ATGTCA_L001	1274	Standard
Enterococcus faecalis	93p2_TTAGGC_L004	1560	Standard
Enterococcus faecalis	83p2_AGTCAA_L002	2381	Standard
Enterococcus faecalis	289p2_CGATGT_L003	1411	Standard
Enterococcus faecalis	155_CGATGT_L005	1723	Standard
Enterococcus faecalis	51p2_GGCTAC_L002	1219	Standard
Enterococcus faecalis	372_CAGATC_L004	499	Standard
Enterococcus faecalis	228p2_AGTTCC_L008	1409	Standard
Enterococcus faecalis	155p2_GTGGCC_L005	409	Standard
Enterococcus faecalis	208p2_TAGCTT_L007	1719	Standard
Enterococcus faecalis	376p2_GCCAAT_L004	1519	Standard
Enterococcus faecalis	102p2_TGACCA_L004	484	Standard
Enterococcus faecalis	227_ATGTCA_L008	1450	Standard
Enterococcus faecalis	103_ATTCCT_L004	1105	Standard
Enterococcus faecalis	298p2_TTAGGC_L003	1651	Standard
Enterococcus faecalis	285_GTGGCC_L001	1578	Standard
Enterococcus faecalis	51_AGTCAA_L001	2090	Standard
Enterococcus faecalis	220p2_CTTGTA_L008	449	Standard
Enterococcus faecalis	164p2_GAGTGG_L006	975	Standard
Enterococcus faecalis	11p2_GATCAG_L001	941	Standard
Enterococcus faecalis	220_TGACCA_L007	574	Standard
Enterococcus faecalis	92p2_ATCACG_L003	1816	Standard
Enterococcus faecalis	216_ACTTGA_L007	1542	Standard
Enterococcus faecalis	349p2_CGATGT_L004	1690	Standard
Enterococcus faecalis	208_CAGATC_L007	508	Standard
Enterococcus faecalis	164_TTAGGC_L006	983	Standard
Enterococcus faecalis	349_TGACCA_L003	700	Standard
Enterococcus faecalis	286p2_GTCCGC_L002	1056	Standard
Enterococcus faecalis	285p2_GTGAAA_L002	2187	Standard
Enterococcus faecalis	376_ACTTGA_L004	1631	Standard
Enterococcus faecalis	287p2_ATCACG_L002	1581	Standard
Enterococcus faecalis	281_GTGAAA_L001	819	Standard
Enterococcus faecalis	156p2_GTTTCG_L006	1278	Standard
Enterococcus faecalis	227p2_AGTCAA_L008	1207	Standard
Enterococcus faecalis	156_ACAGTG_L005	714	Standard
Enterococcus faecalis	102_GTGGCC_L004	1028	Standard
Enterococcus faecalis	92_GTCCGC_L003	1385	Standard
Enterococcus faecalis	83_ATGTCA_L002	1317	Standard
Enterococcus faecalis	158p2_CGTACG_L006	2311	Standard
Enterococcus faecalis	289_GAGTGG_L003	1481	Standard
Enterococcus faecalis	37p2_TAGCTT_L001	1418	Standard
Enterococcus faecalis	93_GTGAAA_L003	1430	Standard
Enterococcus faecalis	130p2_ATTCCT_L005	1494	Standard
Enterococcus faecalis	216p2_GGCTAC_L007	989	Standard
Enterococcus faecalis	37_CTTGTA_L001	1110	Standard
Enterococcus faecalis	286_GTTTCG_L002	823	Standard
Enterococcus faecalis	103p2_ACTGAT_L004	910	Standard
Enterococcus faecalis	62_AGTTCC_L002	1453	Standard
Enterococcus faecalis	11_GGCTAC_L001	1892	Standard
Enterococcus faecalis	298_ACTGAT_L003	1509	Standard
Enterococcus faecalis	261_GTCCGC_L001	798	Standard
Enterococcus faecalis	158_GCCAAT_L006	1464	Standard
Enterococcus faecalis	372p2_ACAGTG_L004	1052	Modified
Enterococcus faecalis	228p2_AGTTCC_L008	1326	Modified
Enterococcus faecalis	51_AGTCAA_L001	2027	Modified
Enterococcus faecalis	37p2_TAGCTT_L001	1398	Modified
Enterococcus faecalis	11p2_GATCAG_L001	833	Modified
Enterococcus faecalis	130_ATCACG_L005	1260	Modified
Enterococcus faecalis	102_GTGGCC_L004	1038	Modified
Enterococcus faecalis	155_CGATGT_L005	1721	Modified
Enterococcus faecalis	102p2_TGACCA_L004	480	Modified
Enterococcus faecalis	286_GTTTCG_L002	814	Modified
Enterococcus faecalis	156p2_GTTTCG_L006	1210	Modified
Enterococcus faecalis	298_ACTGAT_L003	1546	Modified
Enterococcus faecalis	349_TGACCA_L003	682	Modified
Enterococcus faecalis	93_GTGAAA_L003	1398	Modified
Enterococcus faecalis	220p2_CTTGTA_L008	436	Modified
Enterococcus faecalis	155p2_GTGGCC_L005	412	Modified
Enterococcus faecalis	37_CTTGTA_L001	1102	Modified
Enterococcus faecalis	227p2_AGTCAA_L008	1211	Modified
Enterococcus faecalis	228_CCGTCC_L008	829	Modified
Enterococcus faecalis	51p2_GGCTAC_L002	1214	Modified
Enterococcus faecalis	376p2_GCCAAT_L004	1502	Modified
Enterococcus faecalis	62_AGTTCC_L002	1405	Modified
Enterococcus faecalis	83p2_AGTCAA_L002	2315	Modified
Enterococcus faecalis	164_TTAGGC_L006	914	Modified
Enterococcus faecalis	261p2_ATGTCA_L001	1284	Modified
Enterococcus faecalis	93p2_TTAGGC_L004	1503	Modified
Enterococcus faecalis	208p2_TAGCTT_L007	1697	Modified
Enterococcus faecalis	92p2_ATCACG_L003	1811	Modified
Enterococcus faecalis	287p2_ATCACG_L002	1585	Modified
Enterococcus faecalis	285_GTGGCC_L001	1541	Modified
Enterococcus faecalis	84p2_AGTTCC_L003	1263	Modified
Enterococcus faecalis	62p2_CTTGTA_L002	1462	Modified
Enterococcus faecalis	216_ACTTGA_L007	1485	Modified
Enterococcus faecalis	289p2_CGATGT_L003	1386	Modified
Enterococcus faecalis	84_CCGTCC_L003	1175	Modified
Enterococcus faecalis	220_TGACCA_L007	567	Modified
Enterococcus faecalis	164p2_GAGTGG_L006	966	Modified
Enterococcus faecalis	285p2_GTGAAA_L002	2149	Modified
Enterococcus faecalis	92_GTCCGC_L003	1362	Modified
Enterococcus faecalis	286p2_GTCCGC_L002	1036	Modified
Enterococcus faecalis	281p2_CCGTCC_L001	1267	Modified
Enterococcus faecalis	208_CAGATC_L007	493	Modified
Enterococcus faecalis	349p2_CGATGT_L004	1578	Modified
Enterococcus faecalis	216p2_GGCTAC_L007	997	Modified
Enterococcus faecalis	158_GCCAAT_L006	1455	Modified
Enterococcus faecalis	376_ACTTGA_L004	1593	Modified
Enterococcus faecalis	158p2_CGTACG_L006	2206	Modified
Enterococcus faecalis	289_GAGTGG_L003	1453	Modified
Enterococcus faecalis	130p2_ATTCCT_L005	1480	Modified
Enterococcus faecalis	372_CAGATC_L004	502	Modified
Enterococcus faecalis	298p2_TTAGGC_L003	1624	Modified
Enterococcus faecalis	83_ATGTCA_L002	1292	Modified
Enterococcus faecalis	281_GTGAAA_L001	795	Modified
Enterococcus faecalis	261_GTCCGC_L001	785	Modified
Enterococcus faecalis	227_ATGTCA_L008	1422	Modified
Enterococcus faecalis	11_GGCTAC_L001	1859	Modified
Enterococcus faecalis	103_ATTCCT_L004	1083	Modified
Enterococcus faecalis	156_ACAGTG_L005	709	Modified
Enterococcus faecalis	103p2_ACTGAT_L004	907	Modified
Enterococcus faecalis	287_CGTACG_L002	1445	Modified
Enterococcus faecalis	372p2_ACAGTG_L004	2	Modified confidence "1"
Enterococcus faecalis	228p2_AGTTCC_L008	17	Modified confidence "1"
Enterococcus faecalis	51_AGTCAA_L001	2	Modified confidence "1"
Enterococcus faecalis	37p2_TAGCTT_L001	13	Modified confidence "1"
Enterococcus faecalis	11p2_GATCAG_L001	1	Modified confidence "1"
Enterococcus faecalis	130_ATCACG_L005	4	Modified confidence "1"
Enterococcus faecalis	102p2_TGACCA_L004	4	Modified confidence "1"
Enterococcus faecalis	286_GTTTCG_L002	1	Modified confidence "1"
Enterococcus faecalis	156p2_GTTTCG_L006	5	Modified confidence "1"
Enterococcus faecalis	298_ACTGAT_L003	1	Modified confidence "1"
Enterococcus faecalis	220p2_CTTGTA_L008	4	Modified confidence "1"
Enterococcus faecalis	155p2_GTGGCC_L005	3	Modified confidence "1"
Enterococcus faecalis	37_CTTGTA_L001	1	Modified confidence "1"
Enterococcus faecalis	227p2_AGTCAA_L008	4	Modified confidence "1"
Enterococcus faecalis	228_CCGTCC_L008	2	Modified confidence "1"
Enterococcus faecalis	51p2_GGCTAC_L002	1	Modified confidence "1"
Enterococcus faecalis	376p2_GCCAAT_L004	2	Modified confidence "1"
Enterococcus faecalis	83p2_AGTCAA_L002	15	Modified confidence "1"
Enterococcus faecalis	164_TTAGGC_L006	2	Modified confidence "1"
Enterococcus faecalis	261p2_ATGTCA_L001	7	Modified confidence "1"
Enterococcus faecalis	208p2_TAGCTT_L007	27	Modified confidence "1"
Enterococcus faecalis	92p2_ATCACG_L003	2	Modified confidence "1"
Enterococcus faecalis	287p2_ATCACG_L002	8	Modified confidence "1"
Enterococcus faecalis	62p2_CTTGTA_L002	4	Modified confidence "1"
Enterococcus faecalis	216_ACTTGA_L007	2	Modified confidence "1"
Enterococcus faecalis	289p2_CGATGT_L003	11	Modified confidence "1"
Enterococcus faecalis	84_CCGTCC_L003	1	Modified confidence "1"
Enterococcus faecalis	220_TGACCA_L007	1	Modified confidence "1"
Enterococcus faecalis	164p2_GAGTGG_L006	1	Modified confidence "1"
Enterococcus faecalis	285p2_GTGAAA_L002	53	Modified confidence "1"
Enterococcus faecalis	281p2_CCGTCC_L001	2	Modified confidence "1"
Enterococcus faecalis	349p2_CGATGT_L004	4	Modified confidence "1"
Enterococcus faecalis	216p2_GGCTAC_L007	3	Modified confidence "1"
Enterococcus faecalis	158_GCCAAT_L006	1	Modified confidence "1"
Enterococcus faecalis	130p2_ATTCCT_L005	37	Modified confidence "1"
Enterococcus faecalis	298p2_TTAGGC_L003	20	Modified confidence "1"
Enterococcus faecalis	83_ATGTCA_L002	1	Modified confidence "1"
Enterococcus faecalis	227_ATGTCA_L008	2	Modified confidence "1"
Enterococcus faecalis	103_ATTCCT_L004	2	Modified confidence "1"
Enterococcus faecalis	287_CGTACG_L002	1	Modified confidence "1"
