# Supplementary material for: A Cautionary Report for Pathogen Identification Using Shotgun Metagenomics; A Comparison to Aerobic Culture and Polymerase Chain Reaction for Salmonella enterica Identification
Source: Front Microbiol. 2019 Nov 1;10:2499. doi: 10.3389/fmicb.2019.02499 (PMC6838018; doi:10.3389/fmicb.2019.02499)
Supplement: TABLE S3 — Metagenomic count of reads classified as Salmonella enterica and additional blast confirmation. [file Table_3.XLSX]

## Sheet: Salmonella_counts
Species name	Sample ID	Raw mapped reads	Kraken 2 database type
Salmonella enterica	102_GTGGCC_L004	2766	Modified
Salmonella enterica	102p2_TGACCA_L004	1329	Modified
Salmonella enterica	103_ATTCCT_L004	4783	Modified
Salmonella enterica	103p2_ACTGAT_L004	1827	Modified
Salmonella enterica	11_GGCTAC_L001	2414	Modified
Salmonella enterica	11p2_GATCAG_L001	1060	Modified
Salmonella enterica	130_ATCACG_L005	2071	Modified
Salmonella enterica	130p2_ATTCCT_L005	2144	Modified
Salmonella enterica	155_CGATGT_L005	3734	Modified
Salmonella enterica	155p2_GTGGCC_L005	856	Modified
Salmonella enterica	156_ACAGTG_L005	1341	Modified
Salmonella enterica	156p2_GTTTCG_L006	1625	Modified
Salmonella enterica	158_GCCAAT_L006	2499	Modified
Salmonella enterica	158p2_CGTACG_L006	3206	Modified
Salmonella enterica	164_TTAGGC_L006	1829	Modified
Salmonella enterica	164p2_GAGTGG_L006	1084	Modified
Salmonella enterica	208_CAGATC_L007	1096	Modified
Salmonella enterica	208p2_TAGCTT_L007	2244	Modified
Salmonella enterica	216_ACTTGA_L007	3082	Modified
Salmonella enterica	216p2_GGCTAC_L007	1726	Modified
Salmonella enterica	220_TGACCA_L007	960	Modified
Salmonella enterica	220p2_CTTGTA_L008	392	Modified
Salmonella enterica	227_ATGTCA_L008	2797	Modified
Salmonella enterica	227p2_AGTCAA_L008	2441	Modified
Salmonella enterica	228_CCGTCC_L008	1521	Modified
Salmonella enterica	228p2_AGTTCC_L008	2214	Modified
Salmonella enterica	261_GTCCGC_L001	1409	Modified
Salmonella enterica	261p2_ATGTCA_L001	2241	Modified
Salmonella enterica	281_GTGAAA_L001	1883	Modified
Salmonella enterica	281p2_CCGTCC_L001	2016	Modified
Salmonella enterica	285_GTGGCC_L001	2359	Modified
Salmonella enterica	285p2_GTGAAA_L002	2515	Modified
Salmonella enterica	286_GTTTCG_L002	1792	Modified
Salmonella enterica	286p2_GTCCGC_L002	1553	Modified
Salmonella enterica	287_CGTACG_L002	1953	Modified
Salmonella enterica	287p2_ATCACG_L002	2120	Modified
Salmonella enterica	289_GAGTGG_L003	2199	Modified
Salmonella enterica	289p2_CGATGT_L003	2061	Modified
Salmonella enterica	298_ACTGAT_L003	2491	Modified
Salmonella enterica	298p2_TTAGGC_L003	1764	Modified
Salmonella enterica	349_TGACCA_L003	1449	Modified
Salmonella enterica	349p2_CGATGT_L004	1948	Modified
Salmonella enterica	37_CTTGTA_L001	1997	Modified
Salmonella enterica	372_CAGATC_L004	908	Modified
Salmonella enterica	372p2_ACAGTG_L004	1682	Modified
Salmonella enterica	376_ACTTGA_L004	2179	Modified
Salmonella enterica	376p2_GCCAAT_L004	1916	Modified
Salmonella enterica	37p2_TAGCTT_L001	1755	Modified
Salmonella enterica	51_AGTCAA_L001	2965	Modified
Salmonella enterica	51p2_GGCTAC_L002	1712	Modified
Salmonella enterica	62_AGTTCC_L002	2405	Modified
Salmonella enterica	62p2_CTTGTA_L002	2107	Modified
Salmonella enterica	83_ATGTCA_L002	1946	Modified
Salmonella enterica	83p2_AGTCAA_L002	1981	Modified
Salmonella enterica	84_CCGTCC_L003	1971	Modified
Salmonella enterica	84p2_AGTTCC_L003	1346	Modified
Salmonella enterica	92_GTCCGC_L003	2289	Modified
Salmonella enterica	92p2_ATCACG_L003	2641	Modified
Salmonella enterica	93_GTGAAA_L003	1986	Modified
Salmonella enterica	93p2_TTAGGC_L004	1674	Modified
Salmonella enterica	103_ATTCCT_L004	5	Modified confidence "1"
Salmonella enterica	156_ACAGTG_L005	1	Modified confidence "1"
Salmonella enterica	158_GCCAAT_L006	2	Modified confidence "1"
Salmonella enterica	164_TTAGGC_L006	3	Modified confidence "1"
Salmonella enterica	227_ATGTCA_L008	12	Modified confidence "1"
Salmonella enterica	298p2_TTAGGC_L003	1	Modified confidence "1"
Salmonella enterica	227_ATGTCA_L008	12	Modified confidence "1" Blast confirmed Salmonella
Salmonella enterica	298p2_TTAGGC_L003	1	Modified confidence "1" Blast confirmed Salmonella
Salmonella enterica	103_ATTCCT_L004	5	Modified confidence "1" misclassified Salmonella
Salmonella enterica	156_ACAGTG_L005	1	Modified confidence "1" misclassified Salmonella
Salmonella enterica	158_GCCAAT_L006	2	Modified confidence "1" misclassified Salmonella
Salmonella enterica	164_TTAGGC_L006	3	Modified confidence "1" misclassified Salmonella
Salmonella enterica	298p2_TTAGGC_L003	1	Modified confidence "1" misclassified Salmonella
Salmonella enterica	102_GTGGCC_L004	3231	Standard
Salmonella enterica	102p2_TGACCA_L004	1440	Standard
Salmonella enterica	103_ATTCCT_L004	6029	Standard
Salmonella enterica	103p2_ACTGAT_L004	2084	Standard
Salmonella enterica	11_GGCTAC_L001	2818	Standard
Salmonella enterica	11p2_GATCAG_L001	1325	Standard
Salmonella enterica	130_ATCACG_L005	2521	Standard
Salmonella enterica	130p2_ATTCCT_L005	2590	Standard
Salmonella enterica	155_CGATGT_L005	4471	Standard
Salmonella enterica	155p2_GTGGCC_L005	1034	Standard
Salmonella enterica	156_ACAGTG_L005	1536	Standard
Salmonella enterica	156p2_GTTTCG_L006	2129	Standard
Salmonella enterica	158_GCCAAT_L006	2940	Standard
Salmonella enterica	158p2_CGTACG_L006	3654	Standard
Salmonella enterica	164_TTAGGC_L006	2224	Standard
Salmonella enterica	164p2_GAGTGG_L006	1234	Standard
Salmonella enterica	208_CAGATC_L007	1261	Standard
Salmonella enterica	208p2_TAGCTT_L007	2787	Standard
Salmonella enterica	216_ACTTGA_L007	3534	Standard
Salmonella enterica	216p2_GGCTAC_L007	2049	Standard
Salmonella enterica	220_TGACCA_L007	1118	Standard
Salmonella enterica	220p2_CTTGTA_L008	424	Standard
Salmonella enterica	227_ATGTCA_L008	3266	Standard
Salmonella enterica	227p2_AGTCAA_L008	2703	Standard
Salmonella enterica	228_CCGTCC_L008	1785	Standard
Salmonella enterica	228p2_AGTTCC_L008	2556	Standard
Salmonella enterica	261_GTCCGC_L001	1687	Standard
Salmonella enterica	261p2_ATGTCA_L001	2645	Standard
Salmonella enterica	281_GTGAAA_L001	2210	Standard
Salmonella enterica	281p2_CCGTCC_L001	2267	Standard
Salmonella enterica	285_GTGGCC_L001	2786	Standard
Salmonella enterica	285p2_GTGAAA_L002	2914	Standard
Salmonella enterica	286_GTTTCG_L002	2094	Standard
Salmonella enterica	286p2_GTCCGC_L002	1806	Standard
Salmonella enterica	287_CGTACG_L002	2452	Standard
Salmonella enterica	287p2_ATCACG_L002	2333	Standard
Salmonella enterica	289_GAGTGG_L003	2546	Standard
Salmonella enterica	289p2_CGATGT_L003	2447	Standard
Salmonella enterica	298_ACTGAT_L003	3007	Standard
Salmonella enterica	298p2_TTAGGC_L003	2205	Standard
Salmonella enterica	349_TGACCA_L003	1714	Standard
Salmonella enterica	349p2_CGATGT_L004	2416	Standard
Salmonella enterica	37_CTTGTA_L001	2449	Standard
Salmonella enterica	372_CAGATC_L004	1072	Standard
Salmonella enterica	372p2_ACAGTG_L004	1989	Standard
Salmonella enterica	376_ACTTGA_L004	2509	Standard
Salmonella enterica	376p2_GCCAAT_L004	2238	Standard
Salmonella enterica	37p2_TAGCTT_L001	2242	Standard
Salmonella enterica	51_AGTCAA_L001	3465	Standard
Salmonella enterica	51p2_GGCTAC_L002	2193	Standard
Salmonella enterica	62_AGTTCC_L002	2869	Standard
Salmonella enterica	62p2_CTTGTA_L002	2301	Standard
Salmonella enterica	83_ATGTCA_L002	2304	Standard
Salmonella enterica	83p2_AGTCAA_L002	2224	Standard
Salmonella enterica	84_CCGTCC_L003	2227	Standard
Salmonella enterica	84p2_AGTTCC_L003	1558	Standard
Salmonella enterica	92_GTCCGC_L003	2610	Standard
Salmonella enterica	92p2_ATCACG_L003	2947	Standard
Salmonella enterica	93_GTGAAA_L003	2338	Standard
Salmonella enterica	93p2_TTAGGC_L004	1930	Standard
Salmonella enterica	103_ATTCCT_L004	5	Standard confidence "1"
Salmonella enterica	156_ACAGTG_L005	1	Standard confidence "1"
Salmonella enterica	158_GCCAAT_L006	3	Standard confidence "1"
Salmonella enterica	164_TTAGGC_L006	3	Standard confidence "1"
Salmonella enterica	227_ATGTCA_L008	12	Standard confidence "1"
Salmonella enterica	228_CCGTCC_L008	1	Standard confidence "1"
Salmonella enterica	228p2_AGTTCC_L008	1	Standard confidence "1"
Salmonella enterica	261_GTCCGC_L001	3	Standard confidence "1"
Salmonella enterica	298_ACTGAT_L003	2	Standard confidence "1"
Salmonella enterica	298p2_TTAGGC_L003	1	Standard confidence "1"
Salmonella enterica	37_CTTGTA_L001	1	Standard confidence "1"
Salmonella enterica	227_ATGTCA_L008	12	Standard confidence "1" Blast confirmed Salmonella
Salmonella enterica	228_CCGTCC_L008	1	Standard confidence "1" Blast confirmed Salmonella
Salmonella enterica	228p2_AGTTCC_L008	1	Standard confidence "1" Blast confirmed Salmonella
Salmonella enterica	298p2_TTAGGC_L003	1	Standard confidence "1" Blast confirmed Salmonella
